# Supplementary material for: An Investigation of the Effect of the Traditional Naxi Herbal Formula Against Liver Cancer Through Network Pharmacology, Molecular Docking, and In Vitro Experiments
Source: Pharmaceuticals (Basel). 2024 Oct 25;17(11):1429. doi: 10.3390/ph17111429 (PMC11597843; doi:10.3390/ph17111429)
Supplement: Supplementary file 1 [file pharmaceuticals-17-01429-s001.zip]

Archive with 1 entries (1 files):
- pharmaceuticals-3266247-supplementary.pdf
